# Supplementary material for: A Multicenter Evaluation of Trends in Antimicrobial Resistance Among Streptococcus pneumoniae Isolates From Adults in the United States
Source: Open Forum Infect Dis. 2022 Sep 2;9(9):ofac420. doi: 10.1093/ofid/ofac420 (PMC9511122; doi:10.1093/ofid/ofac420)
Supplement: ofac420_Supplementary_Data [file ofac420_supplementary_data.zip]

Archive with 2 entries (2 files):
- 2022 06 15 Adult pneumonia Suppl Table 1.docx
- Supplementary Table 2 adult 2022 08 01.xlsx
