# Supplementary material for: A Multicenter Evaluation of Trends in Antimicrobial Resistance Among Streptococcus pneumoniae Isolates From Adults in the United States
Source: Open Forum Infect Dis. 2022 Sep 2;9(9):ofac420. doi: 10.1093/ofid/ofac420 (PMC9511122; doi:10.1093/ofid/ofac420)
Supplement: ofac420_Supplementary_Data [file ofac420_supplementary_data.zip › Supplementary Table 2 adult 2022 08 01.xlsx]

## Sheet: Adult Multivariate Model
Supplementary Table 2. Estimates (adjusted) with 95% CI for Adult S. Pneumoniae Resistance Percent in IPD and Non-IPD over Time and by Hospital Demographics
Characteristic	Penicillin						Macrolide						Floroquinolone						Extended Spectrum Cephalosporins						Tetracyclines						One Plus Drug: (Penicillin, Macrolide, Fluoroquinolone, ESC, and Tetracycline)						One Drug: (Penicillin, Macrolide, Fluoroquinolone, ESC, and Tetracycline)						Two Drug: (Penicillin, Macrolide, Fluoroquinolone, ESC, and Tetracycline)						Three Plus Drug: (Penicillin, Macrolide, Fluoroquinolone, ESC, and Tetracycline)
	IPD ns=1,909/13,290	P	Non-IPD ns=5,192/19,053	P	Total ns=7,101/32,343	P	IPD ns=3,609/13,290	P	Non-IPD ns=8,679/19,053	P	Total ns=12,288/32,343	P	IPD ns=105/13,290	P	Non-IPD NS=450/19,053	P	Total NS=555/32,343	P	IPD ns=355/13,290	P	Non-IPD ns=1,065/19,053	P	Total ns=1,420/32,343	P	IPD ns=1,121/13,290	P	Non-IPD ns=4,073/19,053	P	Total ns=5,194/32,343	P	IPD ns=4,528/13,290	P	Non-IPD ns=10,510/19,053	P	Total ns=15,038/32,343	P	IPD ns=2,748/13,290	P	Non-IPD ns=4,513/19,053	P	Total ns=7,261/32,343	P	IPD ns=1,114/13,290	P	Non-IPD ns=3,590/19,053	P	Total ns=4,704/32,343	P	IPD ns=666/13,290
Overall	14.8 (13.4-16.1)		27.5 (25.8-29.1)		22.5 (21.5-23.6)		27.4 (25.4-29.5)		44.0 (42.6-45.5)		38.0 (37.2-38.8)		0.81 (0.61-1.01)		2.31 (2.19-2.43)		1.74 (1.60-1.88)		2.73 (2.31-3.15)		5.59 (5.48-5.71)		4.41 (4.33-4.49)		8.70 (7.7-9.7)		19.6 (18.8-20.5)		15.3 (14.9-15.6)		34.9 (32.8-36.9)		54.6 (53.8-55.4)		46.8 (45.3-48.3)		21.2 (19.7-22.6)		23.5 (22.8-24.1)		22.7 (21.7-23.6)		8.5 (7.7-9.4)		18.9 (18.1-19.7)		14.7 (13.9-15.6)		5.1 (4.4-5.8)
Age		<.001		0.024		0.046		<.001		<.001		<.001		0.007		0.003		<.001		0.156		0.019		0.014		0.068		0.02		0.028		<.001		0.012		<.001		0.205		0.003		0.004		0.001		0.137		0.01
18-34	12.8 (10.3-15.4)		28.8 (27.7-30.0)		22.7 (21.2-24.2)		24.1 (21.7-26.5)		41.0 (39.9-42.1)		35.3 (34.8-35.9)		0.41 (0.19-0.63)		1.74 (1.66-1.82)		1.16 (0.93-1.38)		2.11 (1.00-3.22)		6.57 (6.43-6.71)		4.77 (4.57-4.97)		7.9 (6.9-8.9)		21.3 (19.7-22.9)		16.0 (15.2-16.9)		31.1 (29.5-32.6)		52.7 (51.8-53.6)		44.3 (43.0-45.7)		20.1 (18.2-22.0)		20.9 (19.5-22.3)		20.7 (19.8-21.6)		6.5 (5.6-7.5)		17.8 (16.7-18.9)		13.4 (12.8-14.0)		4.4 (3.8-4.9)
35-49	12.4 (10.4-14.4)		26.1 (25.1-27.0)		21.0 (19.7-22.3)		26.6 (24.8-28.3)		41.8 (40.9-42.6)		36.0 (35.8-36.2)		0.48 (0.25-0.71)		1.55 (1.42-1.69)		1.24 (1.12-1.37)		2.25 (1.44-2.06)		5.32 (5.20-5.45)		4.04 (3.90-4.18)		7.7 (6.8-8.7)		18.4 (17.0-19.7)		14.1 (13.5-14.7)		32.5 (31.7-33.4)		51.7 (50.2-53.1)		44.0 (43.0-45.0)		20.4 (19.2-21.7)		22.5 (21.5-23.5)		21.8 (21.2-22.4)		8.0 (7.5-8.4)		18.4 (17.6-19.2)		14.2 (13.5-14.9)		4.0 (2.9-5.2)
50-64	13.9 (12.3-15.5)		27.2 (26.5-27.9)		22.2 (21.0-23.3)		26.2 (23.9-28.5)		44.2 (43.6-44.7)		37.4 (36.8-38.0)		0.67 (0.49-0.86)		2.14 (2.01-2.28)		1.56 (1.46-1.67)		2.94 (2.38-3.51)		5.06 (4.91-5.22)		4.19 (4.02-4.36)		8.5 (7.6-9.3)		19.9 (18.9-20.9)		15.3 (14.9-15.7)		33.6 (32.3-35.0)		54.2 (53.2-55.2)		46.0 (45.3-46.7)		20.7 (20.0-21.4)		23.3 (22.7-23.8)		22.3 (21.6-23.1)		7.9 (7.5-8.4)		18.9 (18.2-19.5)		14.5 (13.9-15.1)		5.0 (4.1-5.8)
65-74	15.5 (13.7-17.3)		27.7 (26.9-28.6)		23.2 (22.1-24.4)		28.3 (26.8-29.7)		44.9 (44.2-45.5)		39.1 (38.8-39.4)		1.09 (0.83-1.34)		2.67 (2.57-2.77)		2.01 (1.96-2.06)		2.59 (1.91-3.26)		5.64 (5.50-5.79)		4.43 (4.30-4.56)		9.7 (8.7-10.6)		19.7 (18.6-20.8)		15.8 (15.3-16.2)		36.1 (34.6-37.7)		56.1 (54.9-57.2)		48.3 (47.5-49.1)		21.6 (20.7-22.5)		24.6 (23.9-25.3)		23.5 (22.8-24.2)		8.8 (8.5-9.0)		19.5 (18.9-20.0)		15.2 (14.5-15.9)		5.7(4.7-6.7)
>74	17.3 (15.6-19.0)		27.9 (27.1-28.8)		24.0 (22.8-25.2)		29.9 (28.5-31.3)		45.9 (45.1-46.6)		40.3 (39.9-40.8)		1.04 (0.81-1.28)		2.99 (2.84-3.15)		2.33 (2.26-2.39)		2.98 (2.34-3.62)		6.25 (6.14-6.37)		4.87 (4.72-5.01)		8.8 (8.2-9.5)		19.2 (18.1-20.4)		15.1 (14.6-15.6)		37.8 (36.3-39.3)		56.4 (55.2-57.7)		49.1 (48.3-50.0)		22.1 (21.2-22.9)		24.3 (23.5-25.1)		23.5 (22.9-24.2)		10.1 (9.8-10.5)		19.0 (18.4-19.6)		15.5 (14.7-16.4)		5.7 (4.8-6.6)
Sex		0.387		0.522		0.79		0.072		0.123		0.001		0.667		0.715		0.614		0.449		0.946		0.691		0.414		0.597		0.237		0.013		0.053		0.001		0.074		0.062		0.01		0.269		0.892		0.509
Male	14.5 (13.1-16.0)		27.6 (26.9-28.3)		22.5 (21.4-23.6)		26.5 (25.4-27.7)		43.6 (42.6-44.5)		37.2 (36.4-38.1)		0.84 (0.69-0.98)		2.28 (2.21-2.35)		1.71 (1.64-1.78)		2.62 (2.13-3.12)		5.60 (5.53-5.68)		4.37 (4.25-4.49)		8.50 (7.6-9.4)		19.5 (18.6-20.4)		15.0 (14.7-15.4)		33.9 (32.7-35.1)		54.0 (53.2-54.8)		46.0 (45.4-46.6)		20.5 (19.6-21.4)		23.0 (22.4-23.6)		22.1 (21.2-23.0)		8.3 (7.3-9.2)		18.9 (18.0-19.7)		14.6 (13.7-15.5)		5.0 (4.3-5.8)
Female	15.1 (13.6-16.5)		27.2 (26.5-28.0)		22.6 (21.5-23.7)		28.4 (27.2-29.6)		44.6 (43.6-45.6)		39.0 (38.2-39.9)		0.77(0.62-0.92)		2.36 (2.25-2.47)		1.78 (1.70-1.86)		2.84 (2.33-3.34)		5.58 (5.45-5.71)		4.46 (4.32-4.60)		8.9 (8.0-9.7)		19.8 (18.9-20.8)		15.5 (15.1-15.9)		35.9 (34.7-37.0)		55.4 (54.6-56.3)		47.8 (47.1-48.4)		21.8 (21.2-22.4)		24.1 (23.5-24.7)		23.3 (22.5-24.2)		8.8 (7.8-9.7)		18.8 (18.0-19.6)		14.9 (14.2-15.5)		5.2 (4.4-5.9)
Source		0.051		0.111		<.001		<.001		0.029		<.001		0.242		0.002		<.001		0.784		0.004		<.001		<.001		0.013		<.001		<.001		0.013		<.001		0.023		0.846		<.001		0.01		0.226		<.001
Blood	14.7 (13.3-16.0)		.		15.9 (14.8-17.0)		28.0 (26.0-30.1)		.		28.7 (27.7-29.6)		0.82 (0.62-1.02)		.		0.89 (0.79-0.99)		2.52 (2.01-3.03)		.		2.96 (2.81-3.12)		8.9 (7.9-9.8)		.		8.9 (8.5-9.2)		35.2 (34.2-36.3)		.		35.9 (35.3-36.6)		21.3 (20.9-21.7)		.		21.1 (20.3-21.9)		8.7 (7.8-9.5)		.		9.4 (8.4-10.4)		5.2 (4.5-5.9)
Neuro/CSF	18.0 (15.7-20.43)		.		18.7 (15.6-21.8)		10.4 (6.1-14.8)		.		11.5 (8.9-14.0)		0.42 (0.11-0.72)		.		0.72 (0.59-0.95)		2.73 (2.31-3.16)		.		2.68 (2.56-2.80)		3.5 (1.8-5.2)		.		3.7 (2.7-4.7)		24.6 (22.0-27.2)		.		25.7 (24.1-27.3)		16.9 (14.0-19.8)		.		16.9 (15.0-18.8)		5.3 (3.6-6.9)		.		6.0 (4.7-7.3)		2.4 (1.5-3.3)
Respiratory	.		27.9 (27.2-28.5)		27.4 (26.3-28.4)		.		45.1 (44.7-45.5)		45.1 (44.2-46.0)		.		2.43 (2.31-2.56)		2.37 (2.29-2.46)		.		5.70 (5.57-5.83)		5.49 (5.35-5.62)		.		19.9 (19.1-20.7)		20.0 (19.6-20.4)		.		54.9 (54.1-55.7)		54.7 (54.1-55.3)		.		23.4 (22.8-24.1)		23.8 (22.9-24.6)		.		19.0 (18.1-19.9)		18.6 (17.8-19.4)		.
ENT	.		26.1 (24.7-27.6)		26.2 (24.4-28.1)		.		42.1 (40.7-43.6)		44.1 (43.1-45.1)		.		1.06 (0.99-1.13)		1.27 (1.16-1.38)		.		4.48 (4.31-4.65)		4.85 (4.69-5.01)		.		16.9 (15.2-18.7)		18.5 (17.2-19.7)		.		51.3 (49.2-53.5)		53.3 (51.4-55.2)		.		23.7 (23.0-24.4)		24.5 (23.1-25.9)		.		17.6 (16.3-18.9)		18.1 (17.1-19.1)		.
Onset		<.001		<.001		<.001		<.001		<.001		<.001		<.001		0.01		0.09		<.001		0.001		<.001		0.03		<.001		<.001		<.001		<.001		<.001		0.582		0.023		0.036		0.011		<.001		<.001
Ambulatory	14.6 (12.8-16.4)		28.7 (27.9-29.5)		23.5 (22.3-24.6)		28.0 (25.6-30.5)		47.4 (46.7-48.0)		40.5 (39.4-41.5)		0.80 (0.64-0.96)		2.71 (2.60-2.83)		1.94 (1.79-2.09)		2.50 (1.81-3.19)		5.86 (5.71-6.04)		4.47 (4.33-4.61)		8.9 (8.2-9.5)		21.0 (19.9-22.1)		16.1 (15.7-16.6)		35.5 (33.9-37.0)		58.2 (57.1-59.4)		49.1 (48.3-49.9)		21.5 (20.5-22.4)		24.7 (24.0-25.4)		23.5 (22.9-24.1)		9.1 (8.3-9.8)		20.4 (19.9-20.9)		15.8 (14.9-16.6)		4.8 (3.8-5.8)
Admission	14.4 (13.0-15.8)		25.2 (24.5-25.9)		21.2 (20.2-22.3)		26.7 (24.7-28.8)		40.8 (39.3-42.3)		35.9 (35.0-36.8)		0.75 (0.63-0.87)		1.98 (1.91-2.06)		1.55 (1.49-1.61)		2.57 (2.12-3.02)		4.93 (4.85-5.00)		3.98 (3.87-4.09)		8.5 (7.5-9.4)		18.2 (17.3-19.0)		14.4 (13.7-15.0)		34.1 (33.0-35.2)		51.2 (50.3-52.1)		44.6 (44.0-45.2)		21.0 (20.5-21.5)		22.9 (22.3-23.5)		22.3 (21.4-23.2)		8.2 (7.3-9.1)		17.4 (16.6-18.2)		13.8 (12.9-13.7)		4.9 (4.2-5.6)
Hospital	21.2 (18.2-24.1)		34.8 (33.8-35.8)		30.2 (28.8-31.5)		36.1 (32.3-39.9)		50.5 (49.6-51.4)		45.5 (44.1-46.8)		1.72 (1.52-1.93)		2.94 (2.80-3.08)		2.44 (2.25-2.63)		6.28 (5.98-6.58)		7.92 (7.78-8.05)		7.08 (6.95-7.21)		11.5 (10.2-12.8)		23.3 (22.0-24.6)		19.0 (18.3-19.8)		43.7 (41.7-45.7)		62.1 (60.6-63.6)		55.2 (54.0-56.4)		22.4 (20.0-24.8)		23.5 (22.5-24.5)		23.2 (22.4-24.0)		12.2 (10.9-13.4)		22.4 (21.7-23.2)		18.5 (17.1-19.9)		9.3 (8.5-10.1)
Year		<.001		<.001		<.001		<.001		<.001		<.001		0.38		0.45		0.182		<.001		<.001		<.001		0.172		0.152		0.182		0.807		0.644		0.569		0.005		0.007		<.001		0.443		0.08		0.009
Trend over years 2011-2019: average annual %change in resistance	-1.2% (-1.4% - -1.0%)		-1.9% (-2.1% - -1.6%)		-1.6% (-1.8% - -1.4%)		0.8% (0.5%-1.1%)		1.0% (0.8%-1.3%)		1.8% (0.8%-2.8%)		.03% (-.03-.07)		-.05% (-0.14% - 0.04%)		-.03% (-0.07% - 0.01%)		-.31% (-0.42% - -0.20%)		-.39% (-0.53% - -0.26%)		-.35% (-0.44% - -0.26%)		-.13% (-0.32% - 0.06%)		.12% (-.06%-.41%)		.06% (-.11%-.22%)		0.04% (-0.2%-0.2%)		0.1% (-0.1%-0.3%)		0.1% (-0.1%-0.3%)		0.4% (0.2%-0.7%)		0.4% (0.1%-0.6%)		0.4% (0.2%-0.6%)		0.1 % (-0.09%-0.19%)		0.2% (-0.01%-0.4%)		0.2% (0.05%-0.3%)		-0.4% (-0.6% --0.3%)
2011	21.0 (18.4-23.6)		37.8 (36.4-39.2)		31.4 (29.8-33.0)		20.7 (17.3-24.2)		38.3 (36.8-39.7)		31.7 (31.0-32.3)		0.51 (0.19-0.83)		2.47 (2.29-2.64)		1.71 (1.53-1.99)		5.34 (4.43-6.25)		7.74 (7.66-7.83)		6.72 (6.65-6.80)		8.2 (7.1-9.4)		19.1 (17.3-20.9)		14.7 (13.7-15.7)		32.1 (30.5-33.7)		53.8 (52.7-55.0)		45.0 (43.5-46.5)		17.6 (15.7-19.6)		21.0 (19.3-22.6)		19.6 (18.6-20.6)		7.6 (6.6-8.7)		16.1 (14.8-17.5)		12.6 (11.9-13.3)		7.1 (6.5-7.6)
2012	20.3 (17.7-22.9)		37.9 (36.6-39.3)		31.2 (29.7-32.8)		24.3 (20.9-27.7)		41.4 (40.0-42.8)		35.0 (34.4-35.5)		1.3 (0.82-1.83)		1.30 (1.15-1.45)		1.39 (1.12-1.66)		4.50 (3.58-5.42)		8.58 (8.44-8.73)		6.91 (6.85-6.97)		10.4 (9.3-11.5)		19.3 (17.6-21.1)		15.7 (14.8-16.6)		35.1 (33.5-36.7)		56.6 (55.5-57.6)		47.9 (46.5-49.4)		18.6 (16.7-20.6)		22.9 (21.3-24.5)		21.2 (20.2-22.2)		8.9 (8.0-9.9)		18.8 (17.5-20.1)		14.8 (14.2-15.5)		7.7 (7.1-8.3)
2013	18.4 (15.9-20.9)		29.6 (28.3-30.8)		25.4 (23.9-26.9)		24.5 (21.2-27.8)		39.3 (38.0-40.5)		34.0 (33.5-34.5)		0.67 (0.39-0.90)		2.70 (2.60-2.81)		1.91 (1.76-2.15)		3.15 (2.28-4.01)		5.92 (5.84-6.00)		4.69 (4.57-4.81)		9.0 (8.1-10.0)		18.6 (16.9-20.2)		14.7 (13.8-15.6)		34.0 (32.5-35.5)		52.9 (51.9-53.9)		45.3 (44.0-46.7)		19.5 (17.7-21.4)		23.3 (21.8-24.7)		21.8 (20.9-22.7)		8.4 (7.5-9.2)		18.0 (16.8-19.2)		14.1 (13.5-14.7)		6.2 (5.7-6.7)
2014	18.2 (15.8-20.6)		30.8 (29.6-32.1)		26.1 (24.6-27.5)		26.6 (23.4-29.8)		42.7 (41.5-43.9)		37.4 (36.9-37.8)		0.23 (0.01-0.45)		3.06 (3.00-3.13)		1.97 (1.75-2.19)		2.16 (1.35-2.97)		6.74 (6.62-6.86)		4.88 (4.79-4.96)		8.3 (7.4-9.2)		19.2 (17.6-20.8)		15.0 (14.2-15.8)		36.1 (34.8-37.4)		55.4 (54.6-56.3)		48.1 (46.8-49.4)		22.2 (20.5-23.9)		23.4 (22.1-24.7)		23.1 (22.3-24.0)		8.7 (7.9-9.5)		17.9 (16.8-19.0)		14.3 (13.7-14.8)		5.2 (4.6-5.8)
2015	16.4 (14.2-18.6)		29.4 (28.3-30.6)		24.5 (23.1-25.9)		28.1 (25.1-31.0)		42.6 (41.5-43.6)		37.3 (37.0-37.7)		0.96 (0.56-1.35)		2.85 (2.73-2.96)		2.16 (1.98-2.34)		3.26 (2.54-3.98)		5.17 (5.12-5.22)		4.32 (4.19-4.44)		8.4 (7.7-9.2)		19.2 (17.7-20.7)		14.8 (14.0-15.6)		36.1 (35.0-37.2)		53.5 (52.8-54.2)		46.7 (45.5-47.9)		21.3 (19.8-22.8)		22.1 (20.9-23.4)		22.0 (21.3-22.8)		9.4 (8.7-10.0)		18.1 (17.1-19.1)		14.6 (14.0-15.2)		5.4 (4.8-6.1)
2016	14.2 (12.1-16.3)		27.9 (26.9-28.9)		22.7 (21.4-24.1)		29.4 (26.6-32.3)		45.2 (44.2-46.1)		39.3 (39.0-39.6)		0.93 (0.57-1.29)		2.52 (2.46-2.67)		1.90 (1.75-2.04)		2.40 (1.74-3.06)		5.08 (5.02-5.14)		3.94 (3.87-4.01)		9.5 (8.8-10.1)		19.5 (18.1-20.8)		15.4 (14.7-16.0)		36.2 (35.3-37.2)		55.5 (54.9-56.0)		47.8 (46.7-48.9)		22.4 (21.1-23.8)		23.8 (22.8-24.8)		23.4 (22.8-24.0)		8.1 (7.5-8.8)		19.2 (18.3-20.0)		14.7 (14.0-15.4)		5.6 (5.0-6.2)
2017	13.1 (11.0-15.1)		22.2 (21.2-23.2)		18.8 (17.5-20.1)		29.9 (27.1-32.6)		46.1 (45.2-47.0)		39.9 (39.6-40.1)		0.46 (0.18-0.80)		2.13 (2.09-2.17)		1.51 (1.38-1.63)		2.41 (1.79-3.03)		4.63 (4.50-4.76)		3.73 (3.58-3.97)		10.1 (9.4-10.7)		20.6 (19.2-21.9)		16.3 (15.5-17.1)		35.7 (34.9-36.6)		53.9 (52.4-55.4)		46.6 (45.6-47.6)		20.9 (19.7-22.2)		23.3 (22.3-24.3)		22.4 (21.9-23.0)		9.9 (9.1-10.6)		20.3 (19.6-21.1)		16.1 (15.4-16.7)		4.8 (4.3-5.2)
2018	10.7 (8.8-12.6)		24.1 (23.1-25.1)		19.1 (17.8-20.3)		27.9 (25.2-30.5)		45.2 (44.4-46.1)		38.6 (38.4-38.8)		1.03 (0.72-1.34)		2.06 (1.99-2.14)		1.65 (1.53-1.76)		2.11 (1.54-2.69)		5.26 (5.15-5.38)		4.02 (3.89-4.14)		7.7 (7.2-8.2)		19.7 (18.4-21.0)		14.8 (14.2-15.4)		33.4 (32.6-34.1)		53.4 (51.9-54.8)		45.4 (44.4-46.4)		21.5 (20.4-22.7)		22.9 (21.9-23.9)		22.5 (21.9-23.0)		8.0 (7.4-8.6)		18.7 (17.9-19.5)		14.4 (13.7-15.2)		3.7 (3.0-4.4)
2019	12.0 (10.1-14.0)		21.3 (20.3-22.3)		18.0 (16.8-19.3)		29.0 (26.2-31.6)		47.5 (46.6-48.3)		40.6 (40.3-40.9)		0.85 (0.54-1.16)		2.14 (2.08-2.21)		1.65 (1.53-1.76)		2.00 (1.43-2.57)		4.25 (4.17-4.32)		3.39 (3.26-3.52)		7.6 (7.1-8.1)		19.8 (18.5-21.2)		15.0 (14.4-15.6)		34.6 (33.8-35.3)		55.7 (54.2-57.2)		47.4 (46.4-48.4)		22.3 (21.1-23.4)		26.3 (25.3-27.3)		24.8 (24.3-25.3)		8.1 (7.5-8.7)		19.3 (18.6-20.1)		14.9 (14.1-15.6)		4.2 (3.6-4.9)
2020 (Q1)	12.0 (9.3-14.7)		24.0 (22.5-25.5)		19.4 (17.8-21.0)		28.2 (24.6-31.7)		46.7 (45.1-48.3)		40.2 (39.4-40.9)		1.12 (0.58-1.65)		1.71 (1.65-1.77)		1.56 (1.24-1.88)		1.86 (0.89-2.82)		5.11 (5.01-5.20)		3.80 (3.67-3.93)		8.4 (7.2-9.5)		21.4 (19.4-23.4)		16.2 (15.2-17.2)		34.8 (33.1-36.5)		56.2 (54.8-57.6)		47.6 (46.0-49.2)		22.6 (20.5-24.6)		24.1 (23.2-24.9)		23.6 (22.5-24.7)		8.3 (7.3-9.3)		21.6 (20.1-23.2)		16.2 (15.5-17.0)		3.8 (3.2-4.4)
Quarter		0.158		0.007		0.001		0.108		0.379		0.657		0.143		0.031		0.014		0.073		0.022		0.006		0.018		0.467		0.218		0.15		0.021		0.076		0.459		0.073		0.069		0.012		0.187		0.367
1	14.9 (13.3-16.4)		27.0 (26.3-27.8)		22.5 (21.9-23.0)		28.2 (26.9-29.4)		43.6 (43.0-44.1)		38.0 (37.1-39.0)		0.93 (0.75-1.11)		2.26 (2.12-2.41)		17.8 (16.7-18.8)		3.09 (2.74-3.44)		5.83 (5.66-5.99)		4.71 (4.64-4.78)		9.4 (8.6-10.2)		19.5 (18.5-20.5)		15.5 (14.8-16.2)		35.5 (34.3-36.8)		54.1 (53.1-55.2)		46.7 (46.1-47.4)		20.8 (20.1-21.5)		23.2 (22.6-23.7)		22.3 (21.5-23.1)		9.3 (8.3-10.4)		18.4 (17.7-19.0)		14.8 (13.8-15.7)		5.4 (4.5-6.2)
2	15.2 (13.5-16.9)		27.8 (27.0-28.7)		23.1 (21.9-24.3)		26.6 (25.2-28.0)		44.3 (43.7-44.9)		37.8 (36.7-38.8)		0.73 (0.49-0.97)		2.71 (2.61-2.80)		19.1 (17.6-20.5)		2.42 (1.96-2.88)		5.38 (5.24-5.51)		4.18 (4.05-4.30)		8.2 (7.5-8.9)		19.4 (18.3-20.5)		14.9 (14.3-15.5)		34.6 (33.1-36.1)		54.4 (53.3-55.5)		46.6 (45.8-47.4)		21.3 (20.5-22.2)		22.8 (22.0-23.6)		22.3 (21.6-23.0)		8.4 (7.2-9.6)		19.3 (18.8-19.9)		15.0 (14.1-15.8)		4.8 (4.0-5.5)
3	15.8 (13.7-17.9)		29.2 (28.3-30.1)		24.2 (23.0-25.4)		27.0 (25.2-28.9)		44.2 (43.4-45.0)		38.2 (37.0-39.4)		0.94 (0.58-1.29)		2.42 (2.34-2.49)		19.5 (17.4-21.6)		2.78 (2.11-3.44)		5.78 (5.63-5.93)		4.52 (4.40-4.64)		9.0 (8.4-9.7)		20.5 (19.2-21.7)		16.0 (15.3-16.7)		35.0 (33.0-36.9)		56.6 (55.3-57.9)		48.2 (47.3-49.2)		21.2 (19.9-22.6)		24.6 (23.6-25.5)		23.5 (22.8-24.2)		8.1 (7.5-8.6)		19.5 (18.9-20.2)		15.0 (14.3-15.7)		5.6 (4.9-6.3)
4	13.9 (12.3-15.6)		26.5 (25.6-27.3)		21.7 (20.6-22.9)		27.4 (25.0-29.7)		44.1 (43.4-44.7)		37.9 (36.8-38.9)		0.64 (0.43-0.86)		1.93 (1.83-2.02)		14.2 (12.8-15.5)		2.46 (2.05-2.87)		5.36 (5.23-5.49)		4.16 (4.05-4.27)		8.0 (7.3-8.7)		19.5 (18.4-20.6)		14.8 (14.2-15.5)		34.1 (32.7-35.5)		54.1 (53.0-55.1)		46.2 (45.4-46.9)		21.5 (20.7-22.3)		23.7 (23.0-24.4)		23.0 (22.3-23.7)		7.8 (6.9-8.7)		18.6 (17.9-19.5)		14.3 (13.4-15.2)		4.8 (4.1-5.4)
Bed size		0.39		0.639		0.375		0.714		0.686		0.535		0.078		0.008		0.005		0.397		0.046		0.029		0.391		0.28		0.253		0.509		0.606		0.191		0.555		0.947		0.59		0.651		0.558		0.516
< 100	13.7 (10.4-16.9)		26.4 (23.2-29.6)		20.8 (18.8-22.8)		27.1 (23.5-30.7)		43.7 (40.8-46.7)		37.0 (35.2-38.8)		1.05 (0.74-1.37)		3.59 (3.42-3.75)		2.37 (2.02-2.72)		2.25 (1.66-2.84)		5.21 (5.09-5.43)		3.69 (3.51-3.87)		7.6 (6.1-9.1)		18.1 (17.1-19.0)		13.5 (11.7-15.2)		33.6 (30.8-36.3)		54.0 (51.9-56.1)		45.0 (42.6-47.3)		20.7 (18.1-23.2)		23.4 (22.1-24.6)		22.3 (20.8-23.8)		8.0 (6.8-9.2)		19.0 (17.2-20.8)		14.4 (13.3-15.4)		4.6 (3.8-5.4)
100-300	15.3 (13.4-17.2)		27.0 (25.5-28.4)		22.5 (21.8-23.2)		26.7 (24.9-28.5)		42.8 (41.6-44.0)		37.1 (35.7-38.6)		1.02 (0.83-1.22)		2.36 (2.28-2.43)		1.86 (1.72-2.00)		2.67 (2.26-3.08)		5.49 (5.37-5.62)		4.30 (4.23-4.38)		8.8 (8.3-9.4)		19.7 (18.3-21.2)		15.3 (14.5-16.0)		34.3 (33.5-35.1)		53.8 (52.4-55.3)		45.9 (44.9-47.0)		20.3 (19.3-21.3)		23.4 (22.6-24.3)		22.1 (21.6-22.7)		8.6 (7.8-9.4)		18.1 (17.5-18.6)		14.3 (13.5-15.0)		5.3 (4.6-6.0)
> 300	14.6 (12.3-16.8)		28.0 (25.7-30.4)		23.2 (21.8-24.5)		28.2 (25.9-30.5)		45.1 (43.2-46.9)		38.9 (36.8-40.9)		0.56 (0.24-0.88)		2.10 (1.99-2.21)		1.53 (1.45-1.62)		2.86 (2.39-3.34)		5.74 (5.61-5.86)		4.62 (4.54-4.70)		8.8 (8.1-9.5)		19.8 (17.9-21.7)		15.5 (14.4-16.6)		35.6 (34.2-36.9)		55.3 (54.5-56.2)		47.8 (46.3-49.3)		22.0 (20.7-23.3)		23.5 (22.4-24.5)		23.2 (22.5-23.8)		8.6 (8.0-9.3)		19.5 (18.8-20.3)		15.2 (14.6-15.8)		5.0 (4.2-5.9)
Urban/Rural		0.463		0.324		0.522		0.523		0.006		0.022		0.242		0.081		0.043		0.192		0.87		0.598		0.464		0.233		0.202		0.517		0.036		0.08		0.225		0.364		0.214		0.825		0.106		0.359
Rural	13.5 (11.0-16.1)		26.3 (24.6-27.9)		21.6 (20.0-23.2)		28.5 (25.8-31.2)		48.8 (46.5-51.0)		41.2 (39.9-42.4)		1.02 (0.71-1.33)		2.43 (2.30-2.55)		1.94 (1.78-2.11)		2.24 (1.59-2.88)		5.51 (5.42-5.60)		4.21 (4.10-4.31)		9.3 (8.4-10.3)		21.3 (19.5-22.9)		16.5 (15.2-17.8)		35.9 (34.1-37.7)		57.4 (55.2-59.7)		48.8 (47.0-50.6)		22.6 (20.9-24.3)		24.4 (23.0-25.8)		23.7 (22.7-24.6)		8.7 (8.1-9.4)		20.3 (19.2-21.3)		15.4 (14.7-16.0)		4.6 (3.8-5.3)
Urban	15.2 (13.6-16.8)		28.0 (27.0-28.9)		23.1 (21.8-24.4)		27.1 (25.7-28.4)		42.0 (41.3-42.7)		36.8 (35.7-37.9)		0.73 (0.60-0.96)		2.22 (2.13-2.31)		1.66 (1.58-1.74)		2.89 (2.60-3.18)		5.63 (5.50-5.75)		4.49 (4.33-4.65)		8.5 (7.7-9.3)		19.0 (17.9-20.0)		14.8 (14.3-15.2)		34.5 (33.1-35.8)		53.4 (52.4-54.5)		46.0 (45.2-46.7)		20.7 (20.0-21.3)		23.1 (22.5-23.6)		22.3 (21.5-23.0)		8.5 (7.7-9.4)		18.3 (17.6-19.0)		14.5 (13.9-15.1)		5.3 (4.5-6.0)
Teaching status		0.135		0.05		0.046		0.677		0.425		0.668		0.447		0.033		0.013		0.275		0.001		0.005		0.305		0.847		0.522		0.291		0.766		0.48		0.844		0.331		0.266		0.843		0.721		0.791
Non-teaching	15.9 (14.0-17.8)		30.2 (28.7-21.7)		24.9 (23.2-26.6)		27.9 (25.1-30.7)		43.0 (41.7-44.2)		37.6 (36.2-39.0)		0.72 (0.52-0.91)		2.73 (2.64-2.81)		2.02 (1.87-2.16)		3.00 (2.58-3.40)		6.74 (6.65-6.83)		5.18 (5.00-5.36)		9.3 (8.7-9.8)		19.8 (19.3-20.3)		15.7 (14.9-16.4)		35.5 (34.8-36.4)		54.9 (53.4-56.4)		47.4 (46.3-48.4)		21.3 (20.3-22.3)		22.7 (21.9-23.6)		22.3 (21.8-22.9)		8.6 (7.9-9.4)		18.6 (18.1-19.2)		14.6 (13.8-15.4)		5.8 (5.0-6.5)
Teaching	13.7 (11.6-15.8)		24.9 (23.0-26.9)		20.6 (18.6-22.7)		27.0 (24.9-29.1)		44.9 (43.4-46.5)		38.4 (37.6-39.2)		0.89 (0.69-1.09)		1.94 (1.86-2.02)		1.48 (1.32-1.64)		2.47 (2.03-2.91)		4.56 (4.45-4.68)		3.70 (3.58-3.93)		8.1 (7.5-8.7)		19.5 (18.8-20.2)		14.8 (13.9-15.8)		34.1 (33.0-35.2)		54.3 (52.7-55.9)		46.2 (45.0-47.5)		21.0 (19.8-22.2)		24.1 (23.2-24.9)		23.0 (22.4-23.5)		8.5 (7.8-9.2)		19.1 (18.4-19.7)		14.9 (14.2-15.5)		4.5 (3.8-5.2)
Census region		<.001		<.001		<.001		<.001		<.001		<.001		0.007		0.008		<.001		<.001		<.001		<.001		<.001		<.001		<.001		0.001		<.001		<.001		<.001		<.001		<.001		<.001		<.001		<.001
Region 1 (East North Central)	14.0 (10.8-17.2)		28.7 (26.9-20.5)		23.4 (20.8-25.8)		25.2 (21.5-28.9)		43.0 (41.7-44.3)		36.3 (35.1-37.4)		0.34 (0.06-0.62)		1.76 (1.61-1.90)		1.20 (1.09-1.31)		2.47 (1.63-3.31)		4.87 (4.76-4.97)		3.91 (3.80-4.03)		5.7 (4.3-7.2)		16.8 (15.7-17.8)		12.3 (11.4-13.2)		31.8 (29.1-24.6)		53.1 (51.1-55.1)		44.2 (42.7-45.6)		20.4 (19.1-21.8)		23.5 (22.5-24.5)		22.0 (20.6-23.5)		6.6 (5.6-7.7)		17.7 (16.6-18.7)		13.2 (12.2-14.2)		4.4 (3.7-5.0)
Region 2 (East South Central)	17.0 (13.4-20.2)		31.4 (29.8-33.0)		25.9 (23.5-28.2)		31.6 (27.9-35.2)		49.8 (48.7-51.0)		43.3 (42.2-44.3)		0.97 (0.69-1.25)		2.76 (2.60-2.93)		2.02 (1.92-2.12)		3.56 (2.76-4.36)		7.09 (6.97-7.21)		5.91 (5.81-6.02)		9.9 (8.5-11.3)		24.4 (23.4-25.4)		18.3 (17.5-19.2)		39.4 (37.7-41.0)		60.5 (58.5-62.4)		52.6 (51.2-54.0)		23.5 (22.2-24.8)		23.9 (22.9-24.9)		24.2 (22.8-25.6)		9.7 (8.7-10.7)		21.0 (20.0-22.1)		16.4 (15.4-17.4)		6.4 ( 5.8-7.0)
Region 3 (Middle Atlantic)	14.8 (11.6-17.9)		25.1 (23.5-26.7)		21.6 (19.2-23.9)		22.4 (18.7-25.9)		38.3 (37.1-39.5)		33.1 (32.1-34.2)		1.22 (0.91-1.53)		2.66 (2.54-2.78)		2.09 (1.95-2.22)		3.04 (2.20-3.88)		5.77 (5.60-5.95)		4.55 (4.43-4.67)		6.6 (5.2-8.0)		18.1 (17.1-19.1)		13.2 (12.4-14.1)		31.8 (30.1-33.6)		50.8 (48.8-52.8)		43.6 (42.2-45.0)		20.5 (19.2-21.8)		23.6 (22.5-24.7)		22.9 (21.5-24.3)		7.1 (6.0-8.1)		16.9 (15.9-17.9)		12.8 (11.8-13.8)		4.1 (3.5-4.8)
Region 4 (Mountain)	9.7 (5.3-14.1)		26.9 (22.4-31.4)		20.1 (18.8-21.4)		21.0 (14.8-27.2)		37.3 (34.2-40.5)		31.6 (29.4-33.8)		.		2.26 (2.15-2.37)		1.24 (1.11-1.37)		1.2 (0.79-1.62)		4.29 (4.18-4.41)		2.59 (2.33-2.82)		8.8 (6.1-11.4)		16.7 (14.7-18.7)		13.6 (10.5-16.7)		29.3 (27.2-31.5)		44.5 (42.9-46.2)		38.7 (35.4-42.1)		20.3 (17.6-22.9)		17.6 (16.4-18.8)		19.0 (17.3-20.7)		5.9 (4.3-5.6)		16.5 (14.6-18.4)		12.3 (10.6-14.0)		1.8 (0.9-2.7)
Region 5 (New England)	16.7 (8.1-25.3)		16.0 (13.3-18.7)		25.0 (22.6-27.4)		29.2 (26.5-31.9)		37.8 (33.3-42.3)		33.3 (30.9-35.6)		1.36 (0.71-1.75)		1.64 (1.51-1.79)		2.00 (1.61-2.40)		3.07 (2.42-3.72)		4.98 (4.86-5.10)		4.20 (4.05-4.34)		2.0 (0.6-3.4)		3.9 (2.1-5.8)		3.3 (1.6-5.2)		38.2 (35.4-41.0)		47.0 (45.3-48.8)		43.3 (41.9-44.6)		26.7 (23.6-29.8)		25.0 (23.9-26.1)		25.4 (23.8-26.9)		8.5 (7.0-9.9)		14.5 (12.8-16.3)		12.1 (10.6-13.6)		3.8 (2.5-5.0)
Region 6 (Pacific)	9.5 (5.9-13.1)		29.4 (27.4-31.3)		14.1 (11.9-16.2)		14.2 (9.9-18.5)		25.4 (23.2-27.5)		21.7 (19.9-23.4)		0.44 (0.09-0.79)		1.26 (1.12-1.40)		0.98 (0.88-1.07)		1.84 (1.02-2.67)		3.14 (3.03-3.25)		2.70 (2.51-2.98)		4.9 (3.6-6.2)		11.6 (9.8-13.3)		9.0 (7.7-10.4)		20.5 (18.1-22.8)		33.8 (31.2-36.5)		29.2 (27.3-31.2)		13.8 (12.1-15.5)		17.4 (15.9-19.0)		16.2 (14.4-17.9)		3.5 (2.2-4.7)		9.9 (7.9-11.9)		7.7 (6.4-9.0)		3.0 (2.1-3.8)
Region 7 (South Atlantic)	19.2 (16.0-22.4)		29.4 (27.4-31.3)		25.8 (23.2-28.3)		34.0 (30.3-37.7)		46.8 (45.4-48.3)		42.1 (40.9-43.3)		1.19 (0.87-1.52)		2.84 (2.71-2.97)		2.18 (2.06-2.31)		3.79 (2.93-4.65)		7.65 (7.53-7.77)		5.95 (5.79-6.11)		13.3 (11.8-14.7)		24.8 (23.6-25.1)		20.0 (19.1-21.0)		42.3 (40.6-44.1)		58.6 (56.4-60.7)		52.1 (50.5-53.6)		22.8 (21.3-24.2)		21.7 (20.5-22.9)		22.4 (21.0-23.8)		11.5 (10.4-12.6)		20.6 (18.9-22.3)		16.9 (15.8-18.0)		8.1 (7.4-8.8)
Region 8 (West North Central)	22.6 (14.2-30.1)		42.2 (39.4-44.9)		34.7 (30.5-38.8)		38.7 (27.8-50.6)		54.1 (52.2-56.0)		47.9 (44.3-50.5)		.		2.28 (2.15-2.41)		1.19 (0.93-1.46)		3.84 (2.86-4.82)		4.91 (4.76-5.06)		4.31 (4.19-4.43)		12.2 (10.8-13.6)		20.5 (19.2-21.7)		17.0 (14.1-19.8)		45.0 (42.8-47.1)		66.2 (64.8-67.6)		57.7 (55.4-59.9)		23.0 (19.0-27.0)		26.4 (25.1-27.7)		25.3 (23.3-27.3)		13.3 (11.7-15.0)		24.7 (23.5-25.9)		19.8 (18.7-20.9)		8.5 (7.0-10.0)
Region 9 (West South Central)	14.6 (11.4-17.7)		26.7 (24.9-28.4)		22.1 (19.7-24.6)		33.5 (28.9-38.2)		49.0 (47.7-50.3)		43.2 (42.1-44.3)		0.79 (0.52-1.05)		2.40 (2.26-2.53)		1.80 (1.71-1.89)		2.33 (1.55-3.11)		5.01 (4.88-5.13)		3.79 (3.68-3.91)		10.8 (9.4-12.2)		20.7 (19.6-21.8)		17.4 (16.5-18.3)		39.9 (38.2-41.5)		59.8 (57.7-61.8)		51.9 (50.4-53.3)		23.5 (22.2-24.8)		26.6 (25.6-27.6)		25.2 (23.7-26.6)		11.4 (10.4-12.4)		21.8 (20.2-23.3)		17.9 (16.9-18.9)		5.2 (4.6-5.9)
													*Small N's unreliable for FQ IPD
[truncated: 5 more columns]
